# Supplementary material for: Can IVIG Intervene in AD? Insights from Animal Experiments and Clinical Trials—A Systematic Review and Synthesis Without Meta-Analysis
Source: Int J Mol Sci. 2026 Feb 28;27(5):2275. doi: 10.3390/ijms27052275 (PMC12985162; doi:10.3390/ijms27052275)
Supplement: Supplementary file 1 [file ijms-27-02275-s001.zip]

Archive with 1 entries (1 files):
- ijms-4132228-supplementary Table S1.xlsx
