# Supplementary material for: Can IVIG Intervene in AD? Insights from Animal Experiments and Clinical Trials—A Systematic Review and Synthesis Without Meta-Analysis
Source: Int J Mol Sci. 2026 Feb 28;27(5):2275. doi: 10.3390/ijms27052275 (PMC12985162; doi:10.3390/ijms27052275)
Supplement: Supplementary file 1 [file ijms-27-02275-s001.zip › ijms-4132228-supplementary Table S1.xlsx]

## Sheet: Sheet1
Database	Search Strategy / Search Strings (Up to October 30, 2025)
Pubmed	(("Alzheimer Disease"[MeSH Terms] OR "Alzheimer*"[Title/Abstract] OR "Dementia"[Title/Abstract] OR "Cognitive Dysfunction"[Title/Abstract])) AND (("Immunoglobulins, Intravenous"[MeSH Terms] OR "IVIG"[Title/Abstract] OR "intravenous immunoglobulin*"[Title/Abstract] OR "IGIV"[Title/Abstract] OR "Octagam"[Title/Abstract] OR "Gammagard"[Title/Abstract] OR "Gamunex"[Title/Abstract])) AND (("Amyloid be…
Wanfang	(题名或关键词:("阿尔茨海默病" OR "AD" OR "老年痴呆")) AND (题名或关键词:("静脉注射用丙种球蛋白" OR "IVIG" OR "人免疫球蛋白")) AND (题名或关键词:("淀粉样蛋白" OR "tau"))
Embase	('alzheimer disease'/exp OR 'alzheimer*':ti,ab OR 'dementia':ti,ab) AND ('intravenous immunoglobulin'/exp OR 'ivig':ti,ab OR 'intravenous immunoglobulin*':ti,ab)
PsycInfo	1. 'alzheimer disease'/exp OR 'alzheimer*':ti,ab OR 'dementia':ti,ab OR 'cognitive impairment':ti,ab1. 'alzheimer disease'/exp OR 'alzheimer*':ti,ab OR 'dementia':ti,ab OR 'cognitive impairment':ti,ab 2. 'intravenous immunoglobulin'/exp OR 'ivig':ti,ab OR 'intravenous immunoglobulin*':ti,ab OR 'human immunoglobulin':ti,ab 3. 'amyloid beta protein'/exp OR 'amyloid beta':ti,ab OR 'tau protein':ti,a…
SinoMed	(老年痴呆 OR 阿尔茨海默) AND (静脉注射用丙种球蛋白 OR IVIG OR 人免疫球蛋白)
Cochrane Library	Alzheimer AND "intravenous immunoglobulin"
Web of science	(Alzheimer* OR "Dementia" OR "MCI" OR "Cognitive Dysfunction") AND (IVIG OR "intravenous immunoglobulin*" OR "human immunoglobulin" OR "Octagam" OR "Gammagard") AND ("amyloid beta" OR "A-beta" OR "tau")
